# Supplementary material for: Is Continuous Positive Airway Pressure a Valid Alternative to Sildenafil in Treating Sexual Dysfunction among OSA Patients? A Systematic Review and Meta-Analysis
Source: Medicina (Kaunas). 2023 Jul 17;59(7):1318. doi: 10.3390/medicina59071318 (PMC10384051; doi:10.3390/medicina59071318)
Supplement: Supplementary file 1 [file medicina-59-01318-s001.zip]

Archive with 1 entries (1 files):
- medicina-2464757-supplementary.pdf
